# Supplementary material for: Electroactive Poly(amic acid) Films Grafted with Pendant Aniline Tetramer for Hydrogen Sulfide Gas Sensing Applications
Source: Polymers (Basel). 2025 Jul 11;17(14):1915. doi: 10.3390/polym17141915 (PMC12299664; doi:10.3390/polym17141915)
Supplement: Supplementary file 1 [file polymers-17-01915-s001.zip]

Archive with 1 entries (1 files):
- EPAA_gas_sensing_polymers_Supplementary information.pdf
